# Supplementary material for: A Systematic Pan-Cancer Analysis of MEIS1 in Human Tumors as Prognostic Biomarker and Immunotherapy Target
Source: J Clin Med. 2023 Feb 18;12(4):1646. doi: 10.3390/jcm12041646 (PMC9964192; doi:10.3390/jcm12041646)
Supplement: Supplementary file 1 [file jcm-12-01646-s001.zip]

Archive with 1 entries (1 files):
- jcm-2203279-supplementary.pdf
